# Supplementary material for: Infant Skin Bacterial Communities Vary by Skin Site and Infant Age across Populations in Mexico and the United States
Source: mSystems. 2020 Nov 3;5(6):e00834-20. doi: 10.1128/mSystems.00834-20 (PMC7646528; doi:10.1128/mSystems.00834-20)
Supplement: DATA SET S1 [file mSystems.00834-20-sd001.xlsx]

## Sheet: metadata3_dryfreezer_nofec.txt
sample-id	short_id	bodysite	country	population	age (months)	sex	number_alloparents	number_siblings	C-section	HH	Mom_age (years)	Mom_edu
Amato-180-HSAP-MEX-19-MM-1-AP-DRY-F	1-MEX-AP	AP	MEX	Ocotopec	7	F	4	3	No	6	34	Primary
Amato-181-HSAP-MEX-19-MM-1-FH-DRY-F	1-MEX-FH	FH	MEX	Ocotopec	7	F	4	3	No	6	34	Primary
Amato-179-HSAP-MEX-19-MM-1-HA-DRY-F	1-MEX-HA	HA	MEX	Ocotopec	7	F	4	3	No	6	34	Primary
Amato-289-HSAP-USA-19-MM-1AP-DRY-F	1-USA-AP	AP	USA	Evanston	10	M	1	1	Yes	3	N/A	Graduate
Amato-291-HSAP-USA-19-MM-1-FH-DRY-F	1-USA-FH	FH	USA	Evanston	10	M	1	1	Yes	3	N/A	Graduate
Amato-288-HSAP-USA-19-MM-1-HA-DRY-F	1-USA-HA	HA	USA	Evanston	10	M	1	1	Yes	3	N/A	Graduate
Amato-225-HSAP-MEX-19-MM-10-AP-DRY-F	10-MEX-AP	AP	MEX	Ocotopec	2.5	F	9	5	No	7	32	Primary
Amato-207-HSAP-MEX-19-MM-10-FH-DRY-F	10-MEX-FH	FH	MEX	Ocotopec	2.5	F	9	5	No	7	32	Primary
Amato-243-HSAP-MEX-19-MM-10-HA-DRY-F	10-MEX-HA	HA	MEX	Ocotopec	2.5	F	9	5	No	7	32	Primary
Amato-335-HSAP-USA-19-MM-10-AP-DRY-F	10-USA-AP	AP	USA	Evanston	9	M	1	0	No	3	N/A	Bachelor's
Amato-333-HSAP-USA-19-MM-10-FH-DRY-F	10-USA-FH	FH	USA	Evanston	9	M	1	0	No	3	N/A	Bachelor's
Amato-262-HSAP-MEX-19-MM-11-AP-DRY-F	11-MEX-AP	AP	MEX	Ocotopec	14	F	0	2	No	3	24	Primary
Amato-270-HSAP-MEX-19-MM-11-FH-DRY-F	11-MEX-FH	FH	MEX	Ocotopec	14	F	0	2	No	3	24	Primary
Amato-255-HSAP-MEX-19-MM-11-HA-DRY-F	11-MEX-HA	HA	MEX	Ocotopec	14	F	0	2	No	3	24	Primary
Amato-324-HSAP-USA-19-MM-11-AP-DRY-F	11-USA-AP	AP	USA	Evanston	9	M	4	3	No	5	N/A	High school
Amato-323-HSAP-USA-19-MM-11-FH-DRY-F	11-USA-FH	FH	USA	Evanston	9	M	4	3	No	5	N/A	High school
Amato-325-HSAP-USA-19-MM-11-HA-DRY-F	11-USA-HA	HA	USA	Evanston	9	M	4	3	No	5	N/A	High school
Amato-222-HSAP-MEX-19-MM-12-AP-DRY-F	12-MEX-AP	AP	MEX	Ocotopec	14	M	5	2	No	14	28	Secondary
Amato-205-HSAP-MEX-19-MM-12-FH-DRY-F	12-MEX-FH	FH	MEX	Ocotopec	14	M	5	2	No	14	28	Secondary
Amato-240-HSAP-MEX-19-MM-12-HA-DRY-F	12-MEX-HA	HA	MEX	Ocotopec	14	M	5	2	No	14	28	Secondary
Amato-221-HSAP-MEX-19-MM-13-AP-DRY-F	13-MEX-AP	AP	MEX	Ocotopec	17	M	3	4	Yes	9	43	Primary
Amato-204-HSAP-MEX-19-MM-13-FH-DRY-F	13-MEX-FH	FH	MEX	Ocotopec	17	M	3	4	Yes	9	43	Primary
Amato-239-HSAP-MEX-19-MM-13-HA-DRY-F	13-MEX-HA	HA	MEX	Ocotopec	17	M	3	4	Yes	9	43	Primary
Amato-294-HSAP-USA-19-MM-13-AP-DRY-F	13-USA-AP	AP	USA	Evanston	7	F	2	0	No	4	N/A	Graduate
Amato-293-HSAP-USA-19-MM-13-FH-DRY-F	13-USA-FH	FH	USA	Evanston	7	F	2	0	No	4	N/A	Graduate
Amato-295-HSAP-USA-19-MM-13-HA-DRY-F	13-USA-HA	HA	USA	Evanston	7	F	2	0	No	4	N/A	Graduate
Amato-263-HSAP-MEX-19-MM-14-AP-DRY-F	14-MEX-AP	AP	MEX	Ocotopec	32	F	3	4	No	6	39	Primary
Amato-271-HSAP-MEX-19-MM-14-FH-DRY-F	14-MEX-FH	FH	MEX	Ocotopec	32	F	3	4	No	6	39	Primary
Amato-256-HSAP-MEX-19-MM-14-HA-DRY-F	14-MEX-HA	HA	MEX	Ocotopec	32	F	3	4	No	6	39	Primary
Amato-305-HSAP-USA-19-MM-14-AP-DRY-F	14-USA-AP	AP	USA	Evanston	5	M	1	0	No	3	N/A	Bachelor's
Amato-304-HSAP-USA-19-MM-14-FH-DRY-F	14-USA-FH	FH	USA	Evanston	5	M	1	0	No	3	N/A	Bachelor's
Amato-307-HSAP-USA-19-MM-14-HA-DRY-F	14-USA-HA	HA	USA	Evanston	5	M	1	0	No	3	N/A	Bachelor's
Amato-264-HSAP-MEX-19-MM-15-AP-DRY-F	15-MEX-AP	AP	MEX	Ocotopec	14	F	5	4	No	7	28	Primary
Amato-272-HSAP-MEX-19-MM-15-FH-DRY-F	15-MEX-FH	FH	MEX	Ocotopec	14	F	5	4	No	7	28	Primary
Amato-257-HSAP-MEX-19-MM-15-HA-DRY-F	15-MEX-HA	HA	MEX	Ocotopec	14	F	5	4	No	7	28	Primary
Amato-350-HSAP-USA-19-MM-15-HA-DRY-F	15-USA-HA	HA	USA	Evanston	9	F	1	1	No	3	N/A	Bachelor's
Amato-220-HSAP-MEX-19-MM-16-AP-DRY-F	16-MEX-AP	AP	MEX	Xalapa	3	F	3	0	Yes	3	34	Master's
Amato-203-HSAP-MEX-19-MM-16-FH-DRY-F	16-MEX-FH	FH	MEX	Xalapa	3	F	3	0	Yes	3	34	Master's
Amato-238-HSAP-MEX-19-MM-16-HA-DRY-F	16-MEX-HA	HA	MEX	Xalapa	3	F	3	0	Yes	3	34	Master's
Amato-347-HSAP-USA-19-MM-16-AP-DRY-F	16-USA-AP	AP	USA	Evanston	12	F	1	1	No	3	N/A	Bachelor's
Amato-348-HSAP-USA-19-MM-16-FH-DRY-F	16-USA-FH	FH	USA	Evanston	12	F	1	1	No	3	N/A	Bachelor's
Amato-346-HSAP-USA-19-MM-16-HA-DRY-F	16-USA-HA	HA	USA	Evanston	12	F	1	1	No	3	N/A	Bachelor's
Amato-218-HSAP-MEX-19-MM-17-AP-DRY-F	17-MEX-AP	AP	MEX	Xalapa	6	F	3	0	Yes	3	30	Bachelor's
Amato-236-HSAP-MEX-19-MM-17-HA-DRY-F	17-MEX-HA	HA	MEX	Xalapa	6	F	3	0	Yes	3	30	Bachelor's
Amato-349-HSAP-USA-19-MM-17-AP-DRY-F	17-USA-AP	AP	USA	Evanston	9	M	2	1	No	3	N/A	Graduate
Amato-265-HSAP-MEX-19-MM-18-AP-DRY-F	18-MEX-AP	AP	MEX	Xalapa	12	M	2	2	Yes	4	28	Bachelor's
Amato-273-HSAP-MEX-19-MM-18-FH-DRY-F	18-MEX-FH	FH	MEX	Xalapa	12	M	2	2	Yes	4	28	Bachelor's
Amato-258-HSAP-MEX-19-MM-18-HA-DRY-F	18-MEX-HA	HA	MEX	Xalapa	12	M	2	2	Yes	4	28	Bachelor's
Amato-341-HSAP-USA-19-MM-18-AP-DRY-F	18-USA-AP	AP	USA	Evanston	10	F	2	2	No	4	N/A	Graduate
Amato-313-HSAP-USA-19-MM-18-FH-DRY-F	18-USA-FH	FH	USA	Evanston	10	F	2	2	No	4	N/A	Graduate
Amato-328-HSAP-USA-19-MM-18-HA-DRY-F	18-USA-HA	HA	USA	Evanston	10	F	2	2	No	4	N/A	Graduate
Amato-266-HSAP-MEX-19-MM-19-AP-DRY-F	19-MEX-AP	AP	MEX	Xalapa	22	M	2	0	Yes	3	30	Bachelor's
Amato-274-HSAP-MEX-19-MM-19-FH-DRY-F	19-MEX-FH	FH	MEX	Xalapa	22	M	2	0	Yes	3	30	Bachelor's
Amato-259-HSAP-MEX-19-MM-19-HA-DRY-F	19-MEX-HA	HA	MEX	Xalapa	22	M	2	0	Yes	3	30	Bachelor's
Amato-292-HSAP-USA-19-MM-19-AP-DRY-F	19-USA-AP	HA	USA	Evanston	9	M	1	1	No	3	N/A	Bachelor's
Amato-306-HSAP-USA-19-MM-19-FH-DRY-F	19-USA-FH	FH	USA	Evanston	9	M	1	1	No	3	N/A	Bachelor's
Amato-287-HSAP-USA-19-MM-19-HA-DRY-F	19-USA-HA	HA	USA	Evanston	9	M	1	1	No	3	N/A	Bachelor's
Amato-183-HSAP-MEX-19-MM-2-AP-DRY-F	2-MEX-AP	AP	MEX	Ocotopec	3	M	4	2	No	4	38	Secondary
Amato-185-HSAP-MEX-19-MM-2-FH-DRY-F	2-MEX-FH	FH	MEX	Ocotopec	3	M	4	2	No	4	38	Secondary
Amato-182-HSAP-MEX-19-MM-2-HA-DRY-F	2-MEX-HA	HA	MEX	Ocotopec	3	M	4	2	No	4	38	Secondary
Amato-300-HSAP-USA-19-MM-2-AP-DRY-F	2-USA-AP	AP	USA	Evanston	9	M	3	1	Yes	3	N/A	Graduate
Amato-299-HSAP-USA-19-MM-2-FH-DRY-F	2-USA-FH	FH	USA	Evanston	9	M	3	1	Yes	3	N/A	Graduate
Amato-219-HSAP-MEX-19-MM-20-AP-DRY-F	20-MEX-AP	AP	MEX	Xalapa	24	M	2	0	No	3	36	Bachelor's
Amato-202-HSAP-MEX-19-MM-20-FH-DRY-F	20-MEX-FH	FH	MEX	Xalapa	24	M	2	0	No	3	36	Bachelor's
Amato-237-HSAP-MEX-19-MM-20-HA-DRY-F	20-MEX-HA	HA	MEX	Xalapa	24	M	2	0	No	3	36	Bachelor's
Amato-336-HSAP-USA-19-MM-20-AP-DRY-F	20-USA-AP	AP	USA	Evanston	9	M	2	2	No	4	N/A	N/A
Amato-334-HSAP-USA-19-MM-20-FH-DRY-F	20-USA-FH	FH	USA	Evanston	9	M	2	2	No	4	N/A	N/A
Amato-337-HSAP-USA-19-MM-20-HA-DRY-F	20-USA-HA	HA	USA	Evanston	9	M	2	2	No	4	N/A	N/A
Amato-267-HSAP-MEX-19-MM-21-AP-DRY-F	21-MEX-AP	AP	MEX	Xalapa	29	M	1	0	Yes	3	39	Bachelor's
Amato-277-HSAP-MEX-19-MM-21-FH-DRY-F	21-MEX-FH	FH	MEX	Xalapa	29	M	1	0	Yes	3	39	Bachelor's
Amato-260-HSAP-MEX-19-MM-21-HA-DRY-F	21-MEX-HA	HA	MEX	Xalapa	29	M	1	0	Yes	3	39	Bachelor's
Amato-283-HSAP-USA-19-MM-21-AP-DRY-F	21-USA-AP	AP	USA	Evanston	13	F	1	1	No	3	N/A	Graduate
Amato-281-HSAP-USA-19-MM-21-FH-DRY-F	21-USA-FH	FH	USA	Evanston	13	F	1	1	No	3	N/A	Graduate
Amato-290-HSAP-USA-19-MM-21HA-DRY-F	21-USA-HA	HA	USA	Evanston	13	F	1	1	No	3	N/A	Graduate
Amato-268-HSAP-MEX-19-MM-22-AP-DRY-F	22-MEX-AP	AP	MEX	Xalapa	33	M	3	1	Yes	4	31	Bachelor's
Amato-278-HSAP-MEX-19-MM-22-FH-DRY-F	22-MEX-FH	FH	MEX	Xalapa	33	M	3	1	Yes	4	31	Bachelor's
Amato-261-HSAP-MEX-19-MM-22-HA-DRY-F	22-MEX-HA	HA	MEX	Xalapa	33	M	3	1	Yes	4	31	Bachelor's
Amato-339-HSAP-USA-19-MM-22-AP-DRY-F	22-USA-AP	AP	USA	Evanston	11	F	3	3	No	5	N/A	Graduate
Amato-340-HSAP-USA-19-MM-22-FH-DRY-F	22-USA-FH	FH	USA	Evanston	11	F	3	3	No	5	N/A	Graduate
Amato-342-HSAP-USA-19-MM-22-HA-DRY-F	22-USA-HA	HA	USA	Evanston	11	F	3	3	No	5	N/A	Graduate
Amato-344-HSAP-USA-19-MM-23-AP-DRY-F	23-USA-AP	AP	USA	Evanston	13	F	2	2	No	4	N/A	Graduate
Amato-312-HSAP-USA-19-MM-23-FH-DRY-F	23-USA-FH	FH	USA	Evanston	13	F	2	2	No	4	N/A	Graduate
Amato-343-HSAP-USA-19-MM-23-HA-DRY-F	23-USA-HA	HA	USA	Evanston	13	F	2	2	No	4	N/A	Graduate
Amato-319-HSAP-USA-19-MM-24-AP-DRY-F	24-USA-AP	AP	USA	Evanston	13	F	3	1	Yes	3	N/A	Graduate
Amato-316-HSAP-USA-19-MM-24-FH-DRY-F	24-USA-FH	FH	USA	Evanston	13	F	3	1	Yes	3	N/A	Graduate
Amato-318-HSAP-USA-19-MM-24-HA-DRY-F	24-USA-HA	HA	USA	Evanston	13	F	3	1	Yes	3	N/A	Graduate
Amato-314-HSAP-USA-19-MM-25-AP-DRY-F	25-USA-AP	AP	USA	Evanston	13	M	N/A	N/A	N/A	N/A	N/A	Bachelor's
Amato-317-HSAP-USA-19-MM-25-FH-DRY-F	25-USA-FH	FH	USA	Evanston	13	M	N/A	N/A	N/A	N/A	N/A	Bachelor's
Amato-315-HSAP-USA-19-MM-25-HA-DRY-F	25-USA-HA	HA	USA	Evanston	13	M	N/A	N/A	N/A	N/A	N/A	Bachelor's
Amato-187-HSAP-MEX-19-MM-3-AP-DRY-F	3-MEX-AP	AP	MEX	Coatepec	4	F	1	2	No	5	16	N/A
Amato-188-HSAP-MEX-19-MM-3-FH-DRY-F	3-MEX-FH	FH	MEX	Coatepec	4	F	1	2	No	5	16	N/A
Amato-186-HSAP-MEX-19-MM-3-HA-DRY-F	3-MEX-HA	HA	MEX	Coatepec	4	F	1	2	No	5	16	N/A
Amato-332-HSAP-USA-19-MM-3-AP-DRY-F	3-USA-AP	AP	USA	Evanston	12	M	0	2	Yes	3	N/A	Bachelor's
Amato-331-HSAP-USA-19-MM-3-FH-DRY-F	3-USA-FH	FH	USA	Evanston	12	M	0	2	Yes	3	N/A	Bachelor's
Amato-327-HSAP-USA-19-MM-3-HA-DRY-F	3-USA-HA	HA	USA	Evanston	12	M	0	2	Yes	3	N/A	Bachelor's
Amato-190-HSAP-MEX-19-MM-4-AP-DRY-F	4-MEX-AP	AP	MEX	Coatepec	6	F	2	1	Yes	6	31	N/A
Amato-191-HSAP-MEX-19-MM-4-FH-DRY-F	4-MEX-FH	FH	MEX	Coatepec	6	F	2	1	Yes	6	31	N/A
Amato-189-HSAP-MEX-19-MM-4-HA-DRY-F	4-MEX-HA	HA	MEX	Coatepec	6	F	2	1	Yes	6	31	N/A
Amato-321-HSAP-USA-19-MM-4-AP-DRY-F	4-USA-AP	AP	USA	Evanston	11	M	1	1	No	3	N/A	Graduate
Amato-320-HSAP-USA-19-MM-4-FH-DRY-F	4-USA-FH	FH	USA	Evanston	11	M	1	1	No	3	N/A	Graduate
Amato-322-HSAP-USA-19-MM-4-HA-DRY-F	4-USA-HA	HA	USA	Evanston	11	M	1	1	No	3	N/A	Graduate
Amato-193-HSAP-MEX-19-MM-5-AP-DRY-F	5-MEX-AP	AP	MEX	Coatepec	18	F	3	0	Yes	7	20	N/A
Amato-192-HSAP-MEX-19-MM-5-HA-DRY-F	5-MEX-HA	HA	MEX	Coatepec	18	F	3	0	Yes	7	20	N/A
Amato-297-HSAP-USA-19-MM-5-AP-DRY-F	5-USA-AP	AP	USA	Evanston	9	M	3	1	No	3	N/A	Doctorate
Amato-296-HSAP-USA-19-MM-5-FH-DRY-F	5-USA-FH	FH	USA	Evanston	9	M	3	1	No	3	N/A	Doctorate
Amato-298-HSAP-USA-19-MM-5-HA-DRY-F	5-USA-HA	HA	USA	Evanston	9	M	3	1	No	3	N/A	Doctorate
Amato-223-HSAP-MEX-19-MM-6-AP-DRY-F	6-MEX-AP	AP	MEX	Coatepec	0.5	F	3	1	Yes	3	22	Primary
Amato-241-HSAP-MEX-19-MM-6-HA-DRY-F	6-MEX-HA	HA	MEX	Coatepec	0.5	F	3	1	Yes	3	22	Primary
Amato-308-HSAP-USA-19-MM-6-FH-DRY-F	6-USA-FH	FH	USA	Evanston	10	M	1	2	Yes	3	N/A	Graduate
Amato-311-HSAP-USA-19-MM-6-HA-DRY-F	6-USA-HA	HA	USA	Evanston	10	M	1	2	Yes	3	N/A	Graduate
Amato-195-HSAP-MEX-19-MM-7-AP-DRY-F	7-MEX-AP	AP	MEX	Coatepec	8	F	3	2	No	6	31	Primary
Amato-196-HSAP-MEX-19-MM-7-FH-DRY-F	7-MEX-FH	FH	MEX	Coatepec	8	F	3	2	No	6	31	Primary
Amato-194-HSAP-MEX-19-MM-7-HA-DRY-F	7-MEX-HA	HA	MEX	Coatepec	8	F	3	2	No	6	31	Primary
Amato-280-HSAP-USA-19-MM-7-AP-DRY-F	7-USA-AP	AP	USA	Evanston	9	F	2	0	No	3	N/A	Graduate
Amato-282-HSAP-USA-19-MM-7-FH-DRY-F	7-USA-FH	FH	USA	Evanston	9	F	2	0	No	3	N/A	Graduate
Amato-284-HSAP-USA-19-MM-7-HA-DRY-F	7-USA-HA	HA	USA	Evanston	9	F	2	0	No	3	N/A	Graduate
Amato-224-HSAP-MEX-19-MM-8-AP-DRY-F	8-MEX-AP	AP	MEX	Coatepec	5	F	1	1	No	5	24	High school
Amato-206-HSAP-MEX-19-MM-8-FH-DRY-F	8-MEX-FH	FH	MEX	Coatepec	5	F	1	1	No	5	24	High school
Amato-242-HSAP-MEX-19-MM-8-HA-DRY-F	8-MEX-HA	HA	MEX	Coatepec	5	F	1	1	No	5	24	High school
Amato-329-HSAP-USA-19-MM-8-AP-DRY-F	8-USA-AP	AP	USA	Evanston	11	F	1	0	No	3	N/A	Graduate
Amato-326-HSAP-USA-19-MM-8-FH-DRY-F	8-USA-FH	FH	USA	Evanston	11	F	1	0	No	3	N/A	Graduate
Amato-330-HSAP-USA-19-MM-8-HA-DRY-F	8-USA-HA	HA	USA	Evanston	11	F	1	0	No	3	N/A	Graduate
Amato-226-HSAP-MEX-19-MM-9-AP-DRY-F	9-MEX-AP	AP	MEX	Coatepec	0.5	M	2	0	No	7	20	High school
Amato-244-HSAP-MEX-19-MM-9-HA-DRY-F	9-MEX-HA	HA	MEX	Coatepec	0.5	M	2	0	No	7	20	High school
Amato-309-HSAP-USA-19-MM-9-AP-DRY-F	9-USA-AP	AP	USA	Evanston	11	M	2	0	Yes	3	N/A	Doctorate
Amato-303-HSAP-USA-19-MM-9-FH-DRY-F	9-USA-FH	FH	USA	Evanston	11	M	2	0	Yes	3	N/A	Doctorate
Amato-310-HSAP-USA-19-MM-9-HA-DRY-F	9-USA-HA	HA	USA	Evanston	11	M	2	0	Yes	3	N/A	Doctorate
